# Supplementary material for: Three-Dimensional Printing in Hand Surgery: What Is New? A Systematic Review
Source: J Pers Med. 2025 Dec 8;15(12):611. doi: 10.3390/jpm15120611 (PMC12734102; doi:10.3390/jpm15120611)
Supplement: Supplementary file 1 [file jpm-15-00611-s001.zip]

Archive with 2 entries (2 files):
- PRISMA_2020_checklist-3.pdf
- SUPP DATA 1.pdf
